# Supplementary material for: Effect of the Simultaneous Addition of Polycaprolactone and Carbon Nanotubes on the Mechanical, Electrical, and Adhesive Properties of Epoxy Resins Cured with Ionic Liquids
Source: Polymers (Basel). 2023 Mar 23;15(7):1607. doi: 10.3390/polym15071607 (PMC10097337; doi:10.3390/polym15071607)
Supplement: Supplementary file 1 [file polymers-15-01607-s001.zip]

Archive with 1 entries (1 files):
- polymers-2254381-supplementary.pdf
